# Supplementary material for: Impact of X-ray Exposure on the Proliferation and Differentiation of Human Pre-Adipocytes
Source: Int J Mol Sci. 2018 Sep 11;19(9):2717. doi: 10.3390/ijms19092717 (PMC6163807; doi:10.3390/ijms19092717)
Supplement: Supplementary file 1 [file ijms-19-02717-s001.zip]

Archive with 2 entries (2 files):
- ijms-346724-author proof-supp-done.docx
- ijms-346724-author proof-supp-done.pdf
